# Supplementary material for: A Growth-Promoting Bacteria, Paenibacillus yonginensis DCY84T Enhanced Salt Stress Tolerance by Activating Defense-Related Systems in Panax ginseng
Source: Front Plant Sci. 2018 Jul 23;9:813. doi: 10.3389/fpls.2018.00813 (PMC6065202; doi:10.3389/fpls.2018.00813)
Supplement: Supplementary file 2 [file Data_Sheet_2.xlsx]

## Sheet: Short_ Shoot
									S-s1-1_1	S-s1-1_2	S-s1-2_1	S-s1-2_2	S-s1-3_1	S-s1-3_2	S-s2-1_1	S-s2-1_2	S-s2-2_1	S-s2-2_2	S-s2-3_1	S-s2-3_2	S-s3-1_1	S-s3-1_2	S-s3-2_1	S-s3-2_2	S-s3-3_1	S-s3-3_2	S-s4-1_1	S-s4-1_2	S-s4-2_1	S-s4-2_2	S-s4-3_1	S-s4-3_2
Peak Nr.	No.	metabolite	RT	MS	TMS	MS/MS	VIP1	VIP2	1	1	1	1	1	1	2	2	2	2	2	2	3	3	3	3	3	3	4	4	4	4	4	4
43124	1	Lactic acid	5.15167	219	2	73, 88, 117, 133, 147, 191, 219	0.203365	0.804895	14516	15940	20391	14561	10400	10075	8061	11447	7878	7804	8518	9848	8019	7629	16278	14155	9010	8604	10690	12373	10996	7877	7495	7226
42871	2	Valine	6.68167	218	2	59, 73, 100, 133, 144, 218, 246	1.09633	0.792835	15270	15905	18088	23358	21405	24380	16311	19460	20478	24842	19263	22728	56237	75409	42395	65166	43172	49820	23627	36887	37695	27752	42143	36902
45046	3	Leucine	7.23833	232	2	45, 73, 102, 158, 218, 232, 260	1.46495	1.03964	2105	2294	3012	3847	3921	3862	2555	2964	2991	3664	3051	4081	6136	9930	4517	8463	6142	6034	3483	2290	4704	3705	4805	5584
32708	4	Isoleucine	7.45	158	2	45, 73, 100, 158, 218, 232, 260	1.08701	0.786245	74353	81346	92083	117168	110121	119059	83526	99882	102397	112120	106066	119269	186816	266586	184163	217662	160434	176813	123418	174537	153281	125225	161642	159954
46767	5	Succinic acid	7.605	247	2	45, 73, 129, 147, 172, 218, 247	1.69697	1.26187	13826	15709	10751	12739	13272	11346	12657	21175	17664	11005	15440	20433	19386	34818	21733	21157	16044	24473	18530	24426	11123	8698	25091	18987
46432	6	Fumaric acid	7.89333	245	2	45, 73, 115, 133, 147, 217, 245	2.41054	1.71868	16358	13830	22058	13979	14765	21757	13246	36423	14188	16973	14920	23415	67486	59393	33549	49078	29226	52141	27752	22075	33657	9234	42264	19952
43173	7	Threonine	8.32167	219	3	73, 86, 117, 147, 219, 291, 320	2.47369	1.91148	26414	32676	38658	41396	40595	40907	31066	37991	39752	42399	41468	49066	65644	81191	58885	68080	56253	61174	47247	54525	50360	38884	60228	58046
45271	8	Malic acid	9.20833	233	3	73, 101, 133, 147, 189, 233, 265	1.55333	1.14256	41116	51840	59379	48993	78891	66400	44340	45095	48267	38110	47435	50509	78969	87055	78493	77729	71278	70050	68402	83559	56436	48386	56814	67822
42945	9	Phenylalanine	10.3383	218	2	59, 73, 100, 147, 192, 218, 266	2.70835	1.97168	26073	36710	44885	53821	52109	48915	46055	42108	57383	56938	59880	62573	102747	119371	102430	111724	88289	90446	47148	75230	65654	56168	75058	82115
51383	10	Xylitol	10.8967	307	5	59, 73, 103, 147, 189, 217, 307	0.878643	0.703591	2933	3634	3638	2985	2522	2712	3612	4514	3307	3953	3605	4331	4223	3853	3765	3941	3740	3778	4094	3441	3462	2759	4607	3489
55537	11	Citric acid	11.7617	465	4	73, 99, 147, 183, 211, 273, 305	2.19959	1.58089	924	1031	1435	1389	2228	1953	912	819	1079	1027	1005	1065	2616	2513	3518	2919	1533	1414	931	1648	1145	1127	1500	1535
51407	12	Fructose	12.1817	307	5	59, 73, 89, 103, 217, 277, 307	1.88595	1.37123	69388	72775	70073	70878	77466	74098	69395	71740	78415	74900	83649	85928	62133	74641	60624	66337	61072	62438	64337	79381	72601	73257	73673	62329
51972	13	Lysine	12.4333	317	4	73, 86, 128, 156, 200, 230, 317	2.71055	1.9221	1537	2215	3450	4068	4425	4116	2614	2427	3440	3627	2779	3322	8531	9413	8986	9396	6559	6530	2934	2048	3669	3879	6783	4924
43508	14	Oleanitrile	13.4533	220	0	69, 97, 122, 150, 178, 220, 263	0.673628	1.36553	7912	15271	16437	13808	14365	15948	17723	20180	18891	19216	17409	18109	16225	13305	20341	16307	20701	20188	15071	5370	5089	7991	21643	8968
40953	15	myo-Inositol	13.64	205	6	73, 103, 129, 147, 191, 217, 265	0.483903	0.944325	15156	16313	14996	14675	16796	15251	16135	16184	16612	16240	18283	18321	13254	15373	13071	14759	12880	12960	15226	11110	11110	16672	16414	11306
53346	16	Stearic acid	14.3333	341	1	55, 75, 117, 129, 159, 201, 341	0.584346	1.66184	3463	3973	3239	2955	3557	3363	3562	3676	2495	2800	2040	2167	3024	2417	3853	3369	3443	3402	2500	1204	1660	2917	2853	1612

## Sheet: Short_Root
									S-r1-1_1	S-r1-1_2	S-r1-2_1	S-r1-2_2	S-r1-3_1	S-r1-3_2	S-r2-1_1	S-r2-1_2	S-r2-2_1	S-r2-2_2	S-r2-3_1	S-r2-3_2	S-r3-1_1	S-r3-1_2	S-r3-2_1	S-r3-2_2	S-r3-3_1	S-r3-3_2	S-r4-1_1	S-r4-1_2	S-r4-2_1	S-r4-2_2	S-r4-3_1	S-r4-3_2
Peak Nr.	No.	metabolite	RT	MS	TMS	MS/MS	VIP1	VIP2	1	1	1	1	1	1	2	2	2	2	2	2	3	3	3	3	3	3	4	4	4	4	4	4
43124	1	Lactic acid	5.15167	219	2	45, 73, 117, 133, 147, 191, 219	2.52464	1.93941	8347	8958	9183	8801	10282	12084	18668	13145	14859	18098	13729	14016	33521	37834	29899	28985	28425	27896	16497	14720	11294	8618	9724	11495
40804	2	Glycolic acid	5.275	205	2	45, 73, 103, 133, 147, 177, 205	1.92066	1.59415	1504	1576	1149	1062	999	1085	2035	1368	1818	1652	1352	1329	2009	2422	1675	2145	2005	2076	1925	1529	1463	1030	1260	1429
42861	3	Alanine	5.59667	218	2	59, 73, 100, 116, 133, 147, 190	0.473852	1.62463	6124	3935	4535	5585	3287	3132	3511	8937	5221	5380	4523	6492	9396	6687	9609	12779	7631	10435	3084	5648	6386	5702	6355	7089
42872	4	valine	6.69	218	2	59, 73, 100, 133, 144, 218, 246	1.93884	1.54917	20729	32685	21371	25032	20031	25975	26389	22852	28878	20819	27031	24536	38181	45886	48541	60022	39666	40423	35717	38478	46708	35738	36536	38701
32709	5	Isoleucine	7.45333	158	2	45, 73, 100, 158, 218, 232, 260	1.15765	1.26631	103884	128968	115021	130586	105612	118300	124139	120179	123145	119343	134089	122647	166448	170054	172852	191491	155912	153053	164414	187348	207383	167109	180183	196809
46767	6	Succinic acid	7.605	247	2	45, 73, 129, 147, 172, 218, 247	2.69064	1.94954	9126	13824	6967	11430	7277	7599	7158	5602	5026	7956	7477	4802	66946	59837	53652	56663	49963	58538	7096	6347	9341	4643	5714	6856
46432	7	Fumaric acid	7.89333	245	2	45, 73, 115, 147, 217, 245, 259	1.29042	1.82857	43734	34997	33905	47586	32953	38200	38205	26757	22709	32303	28535	21514	23886	32478	23778	34433	17692	21517	51662	48731	58486	34527	43855	55400
51219	8	Serine	8.07333	306	3	45, 73, 100, 147, 204, 218, 278	0.00491245	1.39724	1456	1695	1111	1262	1019	1068	1397	1367	1076	908	989	948	1371	1107	1976	2177	1291	1303	2010	2402	2840	2134	2275	2839
50071	9	Threonine	8.32167	291	3	57, 73, 86, 117, 147, 219, 291	0.36474	1.57554	9550	10841	8565	9532	7351	8970	9248	8450	8201	7144	7932	7221	8729	7550	11084	11346	8401	8325	12312	14042	14983	11966	12963	15161
53112	10	Malic acid	9.20667	335	3	73, 101, 147, 189, 233, 265, 335	2.39311	1.85078	36719	36365	37248	38937	37764	39952	35267	40961	32258	35814	32022	33927	27123	25451	27190	27371	26164	28185	34519	39420	38940	33972	38301	38946
45095	11	Aspartic acid	9.46167	232	3	45, 73, 100, 147, 202, 232, 306	1.14752	1.50982	66246	77875	58914	65634	62445	66149	70969	83986	49651	45733	47858	54622	76830	71113	100330	110437	90178	95242	78031	93330	103099	89836	105089	105864
40554	12	Ornithine	10.1967	204	3	59, 73, 128, 142, 162, 204, 348	0.910171	1.72835	16539	17211	22795	24537	27645	27642	8968	18640	11645	8007	9241	14210	19755	19401	21312	26212	22049	22374	9904	17030	15256	19476	23094	21509
48444	13	Phenylalanine	10.3383	266	2	59, 73, 100, 147, 192, 218, 266	1.01064	0.817636	3663	3773	3616	4289	3868	4104	5266	5173	5546	5271	4810	5140	7460	6305	7448	8380	5029	5712	7282	7695	8006	6409	7604	8357
30261	14	Citric acid	11.7617	147	4	73, 99, 133, 147, 183, 211, 273	2.23421	1.87406	191230	180601	173930	177968	192423	199752	174169	212639	192336	206378	184506	212716	129880	119427	125975	126685	116005	122534	148325	163708	157063	141674	154868	157267
44785	15	Lysine	12.4333	230	4	59, 86, 100, 128, 156, 200, 230	2.45647	1.79457	19334	19351	23988	24412	24017	24800	22788	24925	20332	21316	20766	22335	39042	37123	33613	36168	29210	31011	23399	24417	26461	22121	24906	24943
52138	16	glucose	12.5033	319	5	89, 103, 129, 147, 160, 205, 229	2.57517	1.98253	49763	55021	43320	43741	40677	42615	65714	63612	53673	59342	55647	55594	9155	11450	8686	8470	7019	6994	48927	50655	52073	39010	42390	45504
50137	17	Tryptophan	14.37	291	3	45, 73, 100, 147, 202, 218, 291	0.359748	1.00165	22639	22312	20074	21374	26075	21698	17739	27665	20374	20504	22590	25450	26950	23001	23635	32447	23434	25896	23806	30396	29970	28135	35522	32782
54000	18	Maltose monohydrate	17.39	361	8	73, 103, 147, 169, 204, 243, 271	2.13976	2.12699	16112	15249	9898	10868	15641	10248	23605	19512	18300	23218	25821	19004	2512	4057	3092	3678	2434	2484	14233	11402	12408	8498	10499	10864

## Sheet: Long_Shoot
			`						L-s1-1_1	L-s1-1_2	L-s1-2_1	L-s1-2_2	L-s1-3_1	L-s1-3_2	L-s2-1_1	L-s2-1_2	L-s2-2_1	L-s2-2_2	L-s2-3_1	L-s2-3_2	L-s3-1_1	L-s3-1_2	L-s3-2_1	L-s3-2_2	L-s3-3_1	L-s3-3_2	L-s4-1_1	L-s4-1_2	L-s4-2_1	L-s4-2_2	L-s4-3_1	L-s4-3_2
Peak Nr.	No.	metabolite	RT	MS	TMS	MS/MS	VIP1	VIP2	1	1	1	1	1	1	2	2	2	2	2	2	3	3	3	3	3	3	4	4	4	4	4	4
37246	1	Lactic acid	5.15833	191	2	45 73, 88, 117, 147, 191, 219	0.792539	0.574774	21860	16796	26942	29596	35680	37594	23156	24113	39420	33971	39362	39838	28464	26990	28520	25635	31013	29148	62420	56488	37088	48197	43360	37215
37026	2	Alanine	5.54167	116	2	45, 73, 100, 116, 147, 190, 218	0.430135	1.48739	2319	3142	2686	2061	1987	1251	1451	1526	514	689	1230	861	1489	995	624	1889	488	1581	2767	2505	1459	917	2571	3660
28669	3	Valine	6.69	144	2	45, 73, 86, 100, 133, 144, 218	2.66898	1.8888	77926	86873	79468	87371	69658	62976	30997	28805	19690	29137	24449	26333	102992	99110	91240	110978	78432	122247	92526	92969	84700	81231	95015	108822
39502	4	glycerol	7.255	205	3	45, 73, 103, 133, 177, 205, 218	2.58706	1.84914	59574	60475	78406	83899	69957	57023	49667	38338	41294	44191	51244	52187	92128	90382	84592	88161	56120	91642	65165	67145	49762	61169	56423	65789
31937	5	L-Isoleucine	7.44833	158	2	73, 100, 147, 158, 218, 232, 260	2.47361	1.79272	65905	73740	71087	71464	55441	46615	23361	26935	15115	23755	22318	21403	78297	76325	69366	87333	60986	79536	79203	72834	67047	73059	81823	93824
45242	6	Succinic acid	7.58	247	2	56, 73, 116, 129, 172, 218, 247	0.199388	0.738805	17889	8451	13795	16136	9676	6707	15238	10342	15330	14671	15182	20766	19760	19693	20053	18533	13346	19160	25878	22470	19790	25962	18510	27461
41881	7	Threonine	8.31833	219	3	57, 73, 117, 147, 219, 291, 320	2.55217	2.00381	28528	30113	27018	27739	24314	20911	8079	8712	5433	7336	6907	8943	25056	23261	27904	27768	23601	28415	27776	27758	25096	25571	27935	30132
49174	8	GABA	9.535	304	3	59, 73, 147, 174, 216, 246, 304	1.65655	1.22012	50899	50844	41646	42705	43585	39877	41089	41247	32887	35447	36994	46137	50980	46020	49769	48564	43785	46970	51720	49551	45253	45261	51066	52153
41658	9	phenylalanine	10.335	218	2	73, 100, 133, 147, 192, 218, 266	2.48474	1.79244	27836	30062	20561	22084	18754	19482	13782	17846	8935	12304	11069	13459	36432	31686	32661	37645	31928	37524	29201	32112	30240	25308	33613	35928
49510	10	xylose	10.5933	307	4	73, 89, 103, 147, 189, 217, 307	1.39583	1.96952	42044	37474	44766	48731	34771	35033	34893	34380	33511	35436	36530	40790	25883	23732	23923	21908	20705	20675	34637	33764	26161	27333	28212	26618
43523	11	Asparagine	10.6583	231	4	45, 73, 100, 116, 132, 188, 231	1.97838	1.50853	2013	5686	2952	3565	4066	3855	1545	868	1348	1354	1439	1822	5582	3436	3511	12407	4338	13832	2913	5552	2896	1914	3169	4929
50151	12	Xylitol	10.8983	319	5	73, 103, 129, 147, 189, 217, 307	2.64853	2.02865	2096	1756	2554	2667	1409	1487	1430	1305	1246	1272	1322	1489	3214	3271	3406	2753	2976	2761	1985	1887	2022	2263	2345	2061
41370	13	Adonitol	11.1067	217	5	73, 103, 147, 189, 217, 277, 319	2.74089	2.1324	8841	5932	8251	8875	5089	5223	16377	14571	18607	15522	16616	20510	8224	8579	8845	7350	8059	6841	10696	9491	10852	11673	11931	10497
47240	14	Citric acid	11.7617	273	4	73, 147, 211, 273, 305, 375, 465	1.61681	2.28044	41451	41808	32421	36642	52968	46776	81666	90240	40055	62348	62387	56489	147772	133992	131700	149021	117590	142368	49448	50798	40798	35469	47965	46642
39638	15	Glucose	12.5017	205	5	73, 103, 129, 147, 189, 205, 319	1.13873	0.938423	150054	146398	120415	119236	165901	174741	132545	130396	109341	134231	132144	109363	151675	141287	131140	144597	115087	140442	111661	112642	110122	105516	119873	128740
35657	16	Tyrosine	12.5667	179	3	73, 100, 147, 179, 218, 280, 354	0.960184	2.02252	6849	7799	6153	6093	4893	5097	2610	2518	1583	2199	1944	2042	3246	3104	2909	3497	2997	3680	6333	6570	6206	5329	6972	7041
50950	17	Gluconic acid	13.065	333	5	73, 103, 147, 189, 217, 292, 333,	2.2813	2.33613	3183	2744	3015	3015	2087	2288	2064	1726	3751	1628	1714	1875	44599	42307	42358	40945	40768	43614	2644	2551	3109	3846	3499	3090
24005	18	Oleanitrile	13.4483	122	0	55, 69, 83, 122, 150, 178, 220	2.06998	1.46623	187890	145554	113593	120786	149616	170683	158473	112095	109847	89645	95070	116962	186168	182365	170564	142212	153799	143425	130141	104531	119950	133760	123951	108985
49294	19	myo-Inositol	13.635	305	6	74, 147, 217, 265, 305, 367, 432	1.01617	0.839723	79182	72513	59960	68402	85768	91423	71055	54429	64831	68492	69875	69519	80446	74000	69424	74877	59921	72546	56168	56216	58533	61681	63467	66462
51234	20	Oleamide	15.3517	338	1	55, 75, 100, 131, 158, 198, 338	2.15342	1.52251	2926	7647	4664	5182	5786	4506	4451	5449	1741	2527	1774	1329	5502	5543	4602	6440	6634	8122	3621	5701	3352	3293	3431	3768

## Sheet: Long_Root
									L-r1-1_1	L-r1-1_2	L-r1-2_1	L-r1-2_2	L-r1-3_1	L-r1-3_2	L-r2-1_1	L-r2-1_2	L-r2-2_1	L-r2-2_2	L-r2-3_1	L-r2-3_2	L-r3-1_1	L-r3-1_2	L-r3-2_1	L-r3-2_2	L-r3-3_1	L-r3-3_2	L-r4-1_1	L-r4-1_2	L-r4-2_1	L-r4-2_2	L-r4-3_1	L-r4-3_2
Peak Nr.	No.	metabolite	RT	MS	TMS	MS/MS	VIP1	VIP2	1	1	1	1	1	1	2	2	2	2	2	2	3	3	3	3	3	3	4	4	4	4	4	4
41588	1	Valine	6.69	218	2	45, 59, 73, 100, 144, 218, 246	3.26943	2.39546	14684	11166	14825	15543	14446	15291	9651	8179	11695	15200	15028	16412	35919	35254	36028	34703	31845	28513	12535	15317	11952	16527	18896	17025
43652	2	Leucine	7.235	232	2	59, 73, 102, 147, 158, 218, 232	2.19174	2.18473	3215	2707	3237	4310	3347	3436	3500	3280	4521	6044	6847	6694	7656	7955	8408	7751	7476	5259	3084	4118	2815	4350	4455	3304
48904	3	Phosphoric acid	7.28167	299	3	73, 115, 133, 193, 225, 283, 299	0.590941	1.41516	134374	145454	129837	132748	135915	135422	117842	124034	109972	114271	109818	111688	118796	114238	106941	116056	121818	112305	126389	131905	131708	139307	116714	91449
41597	4	Isoleucine	7.45	218	2	45, 73, 100, 147, 158, 218, 260	3.17518	2.37672	13982	13376	14087	14994	14668	14008	10063	9765	13278	15485	17836	17845	32003	32969	33409	32251	29309	25239	13046	14068	12948	16175	17599	15879
45243	5	Succinic acid	7.60333	247	2	45, 55, 73, 129, 172, 218, 247	0.412853	0.834898	4809	4375	3639	4199	4276	3710	7181	9476	12502	16619	18838	18182	6608	7034	7192	5702	6598	3901	4695	5852	5229	4610	4696	7215
44929	6	Fumaric acid	7.89167	245	2	73, 83, 115, 113, 147, 217, 245	2.36811	2.34308	30738	31607	31493	35851	31706	27247	31400	39469	59846	71375	87281	75396	115427	118045	106749	100826	120692	66775	30342	39735	32383	27700	34784	24042
39135	7	Serine	8.00167	204	3	59, 73, 100, 147, 188, 204, 262	1.98904	1.52851	60253	57678	61101	59903	64136	65765	28447	27314	34663	40320	45614	45891	69276	69357	67241	73026	64987	46259	52216	56888	53400	66426	58114	42585
41881	8	Threonine	8.31833	219	3	57, 73, 86, 117, 129, 219, 291	2.68601	1.97323	29258	24991	27506	28767	28916	30387	18477	16957	25565	29715	33101	31818	41675	43223	40357	40627	39455	29903	23456	27059	24601	29573	30595	24590
41178	9	GABA	9.535	304	3	59, 73, 147, 174, 216, 246, 304	1.36035	2.30319	41789	42056	36444	38895	38614	38516	43855	46810	49979	48763	44313	46208	49439	47850	43826	50535	50529	53483	36463	41079	38160	40651	34650	28198
46769	10	Phenylalanine	10.335	266	2	73, 147, 211, 273, 305, 375, 465	2.6691	2.09161	1722	1620	1946	1830	1928	1833	1343	1363	2361	2539	2958	2850	4626	4650	4383	4634	4552	2225	2038	2054	1817	2191	3043	2060
49510	11	Xylose	10.5933	307	4	59, 73, 89, 103, 189, 217, 307	2.26815	1.94772	1653	1735	2660	3528	1174	956	1218	2460	2027	4717	5131	4583	238	554	595	416	192	701	1044	1152	988	859	920	756
43225	12	Aconitic acid	11.1817	229	3	45, 73, 97, 133, 147, 184, 229	1.74301	2.32915	2774	2642	1300	887	1934	2771	6766	6159	7494	9448	11318	13244	2516	2703	3215	3579	2494	2	2584	1530	2044	3906	1022	468
53509	13	Citric acid	11.7617	465	4	59, 73, 99, 133, 147, 183, 273	1.60746	1.44556	10270	10398	7307	6931	8169	9491	15898	15277	13207	12839	11962	12998	9628	9958	9488	11264	10457	205	12424	11858	12273	14117	7983	5301
41398	14	Frutose	12.2533	217	5	73, 103, 147, 217, 277, 307, 364	1.11011	0.979305	227014	246725	209048	216188	224450	228578	203745	198222	192161	182551	165688	176605	214366	204595	181626	219966	212835	237462	191551	198959	201170	211793	184845	153593
50038	15	Lysine	12.43	317	4	73, 86, 128, 156, 200, 230, 317	2.51913	2.01074	6953	6847	6572	6831	6452	7662	2805	2712	5523	5731	6586	6560	8756	8879	9366	9888	8757	6619	7471	7002	7103	7708	8502	6809
41708	16	Tyrosine	12.5667	218	3	73, 100, 147, 179, 218, 280, 354	2.63997	1.95251	174256	189824	167524	164769	170120	186115	129863	127834	148181	146644	150127	146683	200157	186471	173068	199680	200519	173741	156199	147254	153820	167056	170476	140112
42256	17	Oleanitrile	13.4483	220	0	55, 69, 122, 150, 178, 220, 263	2.02486	1.54934	15986	17981	21773	23176	20900	18466	22014	24790	19958	19682	19042	15704	15673	15780	16800	18081	16079	9673	23639	22640	23802	18252	19087	16569
51193	18	Linoleic acid	14.1767	337	1	55, 75, 95, 129, 178, 262, 337	1.24458	2.06876	871	850	726	824	669	735	1019	1090	1164	1327	1577	1156	1286	1349	1403	1152	1293	1422	906	727	834	580	1129	1220
38843	19	Tryptophan	14.3667	202	3	59, 73 ,100, 147, 202, 218, 291	2.51953	1.9412	166399	175500	150881	128403	137422	193053	107029	96353	101850	105756	147422	133970	201017	166859	203157	219390	159515	174861	161538	127235	137968	166794	181196	138203
43445	20	Adenosine	16.595	230	4	73, 103, 147, 192, 230, 236, 280	0.0381617	2.03253	8327	8947	8297	8661	6930	10656	14080	15218	16307	18196	28577	17392	14205	14956	18975	12510	13983	17208	12861	10406	10125	8087	10895	12518
47147	21	Maltose monohydrate	17.3933	271	8	73, 103, 147, 204, 243, 319, 361	1.37186	2.47253	11427	11740	9564	10165	8883	12307	18700	18428	24470	26826	25538	26561	12389	13787	15817	8744	11581	14380	10812	9874	9473	6873	7773	9228
